# Supplementary material for: Monitoring Arthropods in Azorean Agroecosystems: the project AGRO-ECOSERVICES
Source: Biodivers Data J. 2021 Dec 9;9:e77548. doi: 10.3897/BDJ.9.e77548 (PMC8677710; doi:10.3897/BDJ.9.e77548)
Supplement: Supplementary material 1 — Complete list of sampled species and mophospecies [file bdj-09-e77548-s001.xlsx]

## Sheet: Sheet1
Class	Order	Family	Identification Remarks	Scientific Name	Establishment Means	VINE	CITRUS	MAIZE_LOW	MAIZE_HIGH	Grand Total
Arachnida	Araneae	Agelenidae	1439	Tegenaria	(blank)			66	10	76
Arachnida	Araneae	Agelenidae	(blank)	Tegenaria domestica (Clerck, 1757)	introduced				1	1
Arachnida	Araneae	Agelenidae	(blank)	Tegenaria pagana C.L. Koch, 1840	introduced		3			3
Arachnida	Araneae	Araneidae	(blank)	Agalenatea redii (Scopoli, 1763)	introduced			7	2	9
Arachnida	Araneae	Araneidae	(blank)	Araneus angulatus Clerck, 1757	introduced			30		30
Arachnida	Araneae	Araneidae	(blank)	Argiope bruennichi (Scopoli, 1772)	native			37	50	87
Arachnida	Araneae	Araneidae	(blank)	Gibbaranea occidentalis Wunderlich, 1989	endemic				1	1
Arachnida	Araneae	Araneidae	(blank)	Mangora acalypha (Walckenaer, 1802)	introduced				1	1
Arachnida	Araneae	Araneidae	(blank)	Neoscona crucifera (Lucas, 1838)	introduced			2	2	4
Arachnida	Araneae	Araneidae	(blank)	Zygiella x-notata (Clerck, 1757)	introduced			6	12	18
Arachnida	Araneae	Clubionidae	(blank)	Clubiona terrestris Westring, 1851	introduced		2			2
Arachnida	Araneae	Clubionidae	(blank)	Porrhoclubiona decora (Blackwall, 1859)	native			25	4	29
Arachnida	Araneae	Clubionidae	(blank)	Porrhoclubiona genevensis (L. Koch, 1866)	introduced			1		1
Arachnida	Araneae	Dictynidae	(blank)	Lathys dentichelis (Simon, 1883)	native		1			1
Arachnida	Araneae	Dictynidae	(blank)	Nigma puella (Simon, 1870)	introduced			3		3
Arachnida	Araneae	Dysderidae	(blank)	Dysdera crocata C.L. Koch, 1838	introduced	4	70	20	15	109
Arachnida	Araneae	Gnaphosidae	(blank)	Marinarozelotes lyonneti (Audouin, 1826)	introduced	15		15		30
Arachnida	Araneae	Linyphiidae	(blank)	Agyneta decora (O. Pickard-Cambridge, 1871)	introduced			1		1
Arachnida	Araneae	Linyphiidae	(blank)	Agyneta fuscipalpa (C. L. Koch, 1836)	introduced	28	7	396	18	449
Arachnida	Araneae	Linyphiidae	(blank)	Erigone atra Blackwall, 1833	introduced	1	3	3	13	20
Arachnida	Araneae	Linyphiidae	(blank)	Erigone autumnalis Emerton, 1882	introduced	1	309	333	95	738
Arachnida	Araneae	Linyphiidae	(blank)	Erigone dentipalpis (Wider, 1834)	introduced		2	176	484	662
Arachnida	Araneae	Linyphiidae	(blank)	Mermessus bryantae (Ivie & Barrows, 1935)	introduced		2	3	2	7
Arachnida	Araneae	Linyphiidae	(blank)	Mermessus fradeorum (Berland, 1932)	introduced		117	7	53	177
Arachnida	Araneae	Linyphiidae	(blank)	Neriene clathrata (Sundevall, 1830)	introduced		3	2	2	7
Arachnida	Araneae	Linyphiidae	(blank)	Oedothorax fuscus (Blackwall, 1834)	introduced		4	80	577	661
Arachnida	Araneae	Linyphiidae	(blank)	Ostearius melanopygius (O. Pickard-Cambridge, 1880)	introduced		1	6	17	24
Arachnida	Araneae	Linyphiidae	(blank)	Palliduphantes schmitzi (Kulczynski, 1899)	native	7	1	1	2	11
Arachnida	Araneae	Linyphiidae	(blank)	Pelecopsis parallela (Wider, 1834)	introduced	32		1		33
Arachnida	Araneae	Linyphiidae	(blank)	Prinerigone vagans (Audouin, 1826)	introduced			130	229	359
Arachnida	Araneae	Linyphiidae	(blank)	Tenuiphantes tenuis (Blackwall, 1852)	introduced		132	104	177	413
Arachnida	Araneae	Lycosidae	(blank)	Arctosa perita (Latreille, 1799)	introduced			1		1
Arachnida	Araneae	Lycosidae	(blank)	Pardosa acorensis Simon, 1883	endemic		6		3	9
Arachnida	Araneae	Oecobiidae	(blank)	Oecobius navus Blackwall, 1859	introduced	5		5		10
Arachnida	Araneae	Salticidae	(blank)	Chalcoscirtus infimus (Simon, 1868)	introduced	14				14
Arachnida	Araneae	Salticidae	(blank)	Heliophanus kochii Simon, 1868	introduced		1			1
Arachnida	Araneae	Salticidae	(blank)	Macaroeris diligens (Blackwall, 1867)	native			1	2	3
Arachnida	Araneae	Salticidae	(blank)	Pseudeuophrys vafra (Blackwall, 1867)	introduced	3				3
Arachnida	Araneae	Salticidae	(blank)	Salticus mutabilis Lucas, 1846	introduced			1		1
Arachnida	Araneae	Salticidae	(blank)	Synageles venator (Lucas, 1836)	introduced		1			1
Arachnida	Araneae	Scytotidae	(blank)	Scytodes thoracica (Latreille, 1802)	introduced			1		1
Arachnida	Araneae	Segestriidae	(blank)	Segestria florentina (Rossi, 1790)	introduced				1	1
Arachnida	Araneae	Tetragnathidae	(blank)	Pachygnatha degeeri Sundevall, 1830	introduced			1	55	56
Arachnida	Araneae	Theridiidae	1486	Theridiidae	(blank)				1	1
Arachnida	Araneae	Theridiidae	(blank)	Cryptachaea blattea (Urquhart, 1886)	introduced		5	2	11	18
Arachnida	Araneae	Theridiidae	(blank)	Neottiura bimaculata (Linnaeus, 1767)	introduced	1				1
Arachnida	Araneae	Theridiidae	(blank)	Parasteatoda tepidariorum (C. L. Koch, 1841)	introduced			8	69	77
Arachnida	Araneae	Theridiidae	(blank)	Steatoda grossa (C. L. Koch, 1838)	introduced			16	71	87
Arachnida	Araneae	Theridiidae	(blank)	Steatoda nobilis (Thorell, 1875)	introduced				2	2
Arachnida	Araneae	Theridiidae	(blank)	Theridion melanostictum O. Pickard-Cambridge, 1876	introduced		1	3		4
Arachnida	Araneae	Theridiidae	(blank)	Theridion musivivum Schmidt, 1956	native		1			1
Arachnida	Araneae	Thomisidae	(blank)	Xysticus nubilus Simon, 1875	introduced			3		3
Arachnida	Araneae	Zodariidae	(blank)	Zodarion atlanticum Pekár & Cardoso, 2005	introduced	934	7	14	1	956
Arachnida	Opiliones	Phalangiidae	(blank)	Homalenotus coriaceus (Simon, 1879)	native	1	156		20	177
Arachnida	Opiliones	Phalangiidae	(blank)	Leiobunum blackwalli Meade, 1861	native		7		12	19
Arachnida	Pseudoscorpiones	Chthoniidae	(blank)	Chthonius ischnocheles (Hermann, 1804)	introduced	8	10	4		22
Arachnida	Pseudoscorpiones	Chthoniidae	(blank)	Ephippiochthonius tetrachelatus (Preyssler, 1790)	introduced	18	9			27
Arachnida	Pseudoscorpiones	Neobisiidae	(blank)	Neobisium maroccanum Beier, 1930	introduced	1	2			3
Chilopoda	Geophilomorpha	Linotaeniidae	(blank)	Strigamia crassipes (C.L. Koch, 1835)	native		2			2
Chilopoda	Lithobiomorpha	Lithobiidae	1006	Lithobius	(blank)	7	5	475	1472	1959
Chilopoda	Lithobiomorpha	Lithobiidae	1578	Lithobius	(blank)				1	1
Chilopoda	Lithobiomorpha	Lithobiidae	(blank)	Lithobius pilicornis pilicornis Newport, 1844	native	15	4	1	1	21
Chilopoda	Scolopendromorpha	Cryptopidae	(blank)	Cryptops hortensis (Donovan, 1810)	native	6	1	2		9
Chilopoda	Scutigeromorpha	Scutigeridae	(blank)	Scutigera coleoptrata (Linnaeus, 1758)	introduced	34	205	171	27	437
Diplopoda	Chordeumatida	Haplobainosomatidae	(blank)	Haplobainosoma lusitanum Verhoeff, 1900	introduced		6			6
Diplopoda	Julida	Blaniulidae	(blank)	Blaniulus guttulatus (Fabricius, 1798)	introduced		1			1
Diplopoda	Julida	Blaniulidae	(blank)	Nopoiulus kochii (Gervais, 1847)	introduced			3		3
Diplopoda	Julida	Blaniulidae	(blank)	Proteroiulus fuscus (Am Stein, 1857)	introduced		3			3
Diplopoda	Julida	Julidae	(blank)	Brachyiulus pusillus (Leach, 1814)	introduced		138			138
Diplopoda	Julida	Julidae	(blank)	Cylindroiulus latestriatus (Curtis, 1845)	introduced		1			1
Diplopoda	Julida	Julidae	(blank)	Cylindroiulus propinquus (Porat, 1870)	introduced	4	14			18
Diplopoda	Julida	Julidae	(blank)	Ommatoiulus moreleti (Lucas, 1860)	introduced	221	1740	35	217	2213
Diplopoda	Polydesmida	Polydesmidae	(blank)	Brachydesmus superus Latzel, 1884	introduced		1			1
Diplopoda	Polydesmida	Polydesmidae	(blank)	Polydesmus coriaceus Porat, 1870	introduced	8	470	12	53	543
Insecta	Archaeognatha	Machilidae	(blank)	Dilta saxicola (Womersley, 1930)	native			3	4	7
Insecta	Archaeognatha	(blank)	866	Archaeognatha	(blank)	64				64
Insecta	Coleoptera	Anthicidae	(blank)	Hirticollis quadriguttatus (Rossi, 1792)	native	1		166	176	343
Insecta	Coleoptera	Apionidae	(blank)	Aspidapion radiolus (Marsham, 1802)	native	1		1		2
Insecta	Coleoptera	Apionidae	(blank)	Ischnopterapion virens (Herbst, 1797)	introduced			6	2	8
Insecta	Coleoptera	Carabidae	1507	Carabidae	(blank)			1		1
Insecta	Coleoptera	Carabidae	(blank)	Acupalpus dubius Schilsky, 1888	native			37	8	45
Insecta	Coleoptera	Carabidae	(blank)	Acupalpus flavicollis (Sturm, 1825)	native			47	1	48
Insecta	Coleoptera	Carabidae	(blank)	Agonum muelleri muelleri (Herbst, 1784)	introduced				38	38
Insecta	Coleoptera	Carabidae	(blank)	Amara aenea (De Geer, 1774)	introduced		1	6	15	22
Insecta	Coleoptera	Carabidae	(blank)	Anisodactylus binotatus (Fabricius, 1787)	introduced		1	3	65	69
Insecta	Coleoptera	Carabidae	(blank)	Calosoma olivieri Dejean, 1831	native			14	41	55
Insecta	Coleoptera	Carabidae	(blank)	Harpalus distinguendus distinguendus (Duftschmid, 1812)	introduced		1	3	40	44
Insecta	Coleoptera	Carabidae	(blank)	Laemostenus complanatus (Dejean, 1828)	introduced	5	41		1	47
Insecta	Coleoptera	Carabidae	(blank)	Microlestes negrita negrita (Wollaston, 1854)	native			6		6
Insecta	Coleoptera	Carabidae	(blank)	Notiophilus quadripunctatus Dejean, 1826	native				1	1
Insecta	Coleoptera	Carabidae	(blank)	Ocys harpaloides (Audinet-Serville, 1821)	native		5			5
Insecta	Coleoptera	Carabidae	(blank)	Paranchus albipes (Fabricius, 1796)	introduced		1		16	17
Insecta	Coleoptera	Carabidae	(blank)	Pseudoophonus rufipes (De Geer, 1774)	introduced	7	74	55	6995	7131
Insecta	Coleoptera	Carabidae	(blank)	Pterostichus vernalis (Panzer, 1796)	introduced				25	25
Insecta	Coleoptera	Chrysomelidae	1593	Chrysomelidae	(blank)	2				2
Insecta	Coleoptera	Chrysomelidae	(blank)	Chaetocnema hortensis (Fourcroy, 1785)	introduced		1	2		3
Insecta	Coleoptera	Chrysomelidae	(blank)	Chrysolina bankii (Fabricius, 1775)	native		10			10
Insecta	Coleoptera	Chrysomelidae	(blank)	Epitrix cucumeris (Harris, 1851)	introduced	53	4			57
Insecta	Coleoptera	Chrysomelidae	(blank)	Longitarsus kutscherai (Rye, 1872)	introduced			1		1
Insecta	Coleoptera	Coccinellidae	240	Coccinellidae	(blank)	1		1		2
Insecta	Coleoptera	Coccinellidae	Scymnus interruptus (Goeze, 1777) + Scymnus nubilus Mulsant, 1850	Scymnus	(blank)	3		21	4	28
Insecta	Coleoptera	Coccinellidae	(blank)	Scymniscus helgae (Fürsch, 1965)	introduced		1			1
Insecta	Coleoptera	Corylophidae	360	Corylophidae	(blank)	2				2
Insecta	Coleoptera	Corylophidae	1422	Corylophidae	(blank)				2	2
Insecta	Coleoptera	Corylophidae	(blank)	Sericoderus lateralis (Gyllenhal, 1827)	introduced	15	61	268	96	440
Insecta	Coleoptera	Cryptophagidae	145	Cryptophagus	(blank)	1	92	27	1	121
Insecta	Coleoptera	Cryptophagidae	146	Cryptophagus	(blank)	5				5
Insecta	Coleoptera	Cryptophagidae	1417	Cryptophagidae	(blank)			45		45
Insecta	Coleoptera	Curculionidae	1673	Curculionidae	(blank)		1			1
Insecta	Coleoptera	Curculionidae	(blank)	Calacalles subcarinatus (Israelson, 1984)	endemic		1			1
Insecta	Coleoptera	Curculionidae	(blank)	Cathormiocerus curvipes (Wollaston, 1854)	native		18			18
Insecta	Coleoptera	Curculionidae	(blank)	Coccotrypes carpophagus (Hornung, 1842)	introduced		71	3	2	76
Insecta	Coleoptera	Curculionidae	(blank)	Naupactus cervinus (Boheman, 1840)	introduced		4			4
Insecta	Coleoptera	Curculionidae	(blank)	Orthochaetes insignis (Aubé, 1863)	native	1	21			22
Insecta	Coleoptera	Curculionidae	(blank)	Otiorhynchus cribricollis Gyllenhal, 1834	introduced		5			5
Insecta	Coleoptera	Curculionidae	(blank)	Otiorhynchus rugosostriatus (Goeze, 1777)	introduced	4	1			5
Insecta	Coleoptera	Curculionidae	(blank)	Pseudophloeophagus tenax Wollaston, 1854	native		2			2
Insecta	Coleoptera	Curculionidae	(blank)	Xyleborinus alni Nijima, 1909	introduced				1	1
Insecta	Coleoptera	Dryophthoridae	(blank)	Cosmopolites sordidus (Germar, 1824)	introduced		1			1
Insecta	Coleoptera	Dryophthoridae	(blank)	Sphenophorus abbreviatus (Fabricius, 1787)	introduced		4	2	51	57
Insecta	Coleoptera	Elateridae	1582	Elateridae	(blank)				12	12
Insecta	Coleoptera	Elateridae	(blank)	Aeolus melliculus moreleti Tarnier, 1860	introduced			8		8
Insecta	Coleoptera	Elateridae	(blank)	Heteroderes azoricus (Tarnier, 1860)	endemic			2	1	3
Insecta	Coleoptera	Elateridae	(blank)	Heteroderes vagus Candèze, 1893	introduced			3	13	16
Insecta	Coleoptera	Elateridae	(blank)	Melanotus dichrous (Erichson, 1841)	introduced			14		14
Insecta	Coleoptera	Histeridae	(blank)	Carcinops pumilio (Erichson, 1834)	introduced	1				1
Insecta	Coleoptera	Hydrophilidae	1479	Hydrophilidae	(blank)		3	2	1	6
Insecta	Coleoptera	Hydrophilidae	(blank)	Sphaeridium bipustulatum Fabricius, 1781	introduced			1	1	2
Insecta	Coleoptera	Laemophloeidae	110	Cryptolestes	(blank)		2			2
Insecta	Coleoptera	Laemophloeidae	1438	Laemophloeidae	(blank)		1			1
Insecta	Coleoptera	Latridiidae	938	Lathridiidae	(blank)	1	1	4		6
Insecta	Coleoptera	Latridiidae	1438	Lathridiidae	(blank)		12	12	2	26
Insecta	Coleoptera	Latridiidae	(blank)	Cartodere nodifer (Westwood, 1839)	introduced		2	1		3
Insecta	Coleoptera	Leiodidae	(blank)	Catops coracinus Kellner, 1846	native			1		1
Insecta	Coleoptera	Malachiidae	(blank)	Attalus lusitanicus lusitanicus Erichson, 1840	native			2		2
Insecta	Coleoptera	Mycetophagidae	(blank)	Litargus balteatus Le Conte, 1856	introduced		1		1	2
Insecta	Coleoptera	Mycetophagidae	(blank)	Typhaea stercorea (Linnaeus, 1758)	introduced	1		642	5	648
Insecta	Coleoptera	Nitidulidae	1581	Nitidulidae	(blank)			3		3
Insecta	Coleoptera	Nitidulidae	1594	Nitidulidae	(blank)	1				1
Insecta	Coleoptera	Nitidulidae	x2	Nitidulidae	(blank)			1		1
Insecta	Coleoptera	Nitidulidae	(blank)	Carpophilus fumatus Boheman, 1851	introduced		1			1
Insecta	Coleoptera	Nitidulidae	(blank)	Epuraea biguttata (Thunberg, 1784)	introduced	49	22		1	72
Insecta	Coleoptera	Nitidulidae	(blank)	Phenolia limbata tibialis (Boheman, 1851)	introduced	15	6	1	1	23
Insecta	Coleoptera	Nitidulidae	(blank)	Stelidota geminata (Say, 1825)	introduced			128	18	146
Insecta	Coleoptera	Phalacridae	173	Phalacridae	(blank)	6	51	175	77	309
Insecta	Coleoptera	Phalacridae	1677	Phalacridae	(blank)		2			2
Insecta	Coleoptera	Phalacridae	(blank)	Stilbus testaceus (Panzer, 1797)	native		1	24	1	26
Insecta	Coleoptera	Ptiliidae	(blank)	Ptenidium pusillum (Gyllenhal, 1808)	introduced	4	6	2		12
Insecta	Coleoptera	Scarabaeidae	1478	Scarabaeidae	(blank)				1	1
Insecta	Coleoptera	Scarabaeidae	1510	Scarabaeidae	(blank)			10		10
Insecta	Coleoptera	Scarabaeidae	1518	Scarabaeidae	(blank)			6		6
Insecta	Coleoptera	Scarabaeidae	(blank)	Calamosternus granarius (Linnaeus, 1767)	introduced			7		7
Insecta	Coleoptera	Scarabaeidae	(blank)	Onthophagus vacca (Linnaeus, 1767)	introduced				6	6
Insecta	Coleoptera	Scarabaeidae	(blank)	Popillia japonica Newman, 1838	introduced				4	4
Insecta	Coleoptera	Silvanidae	(blank)	Cryptamorpha desjardinsii (Guérin-Méneville, 1844)	introduced		3			3
Insecta	Coleoptera	Staphylinidae	1442	Staphylinidae	(blank)				1	1
Insecta	Coleoptera	Staphylinidae	1463	Staphylinidae	(blank)				3	3
Insecta	Coleoptera	Staphylinidae	1464	Staphylinidae	(blank)			39	2	41
Insecta	Coleoptera	Staphylinidae	1466	Staphylinidae	(blank)			1		1
Insecta	Coleoptera	Staphylinidae	1470	Staphylinidae	(blank)				4	4
Insecta	Coleoptera	Staphylinidae	1482	Staphylinidae	(blank)				2	2
Insecta	Coleoptera	Staphylinidae	1492	Staphylinidae	(blank)			4		4
Insecta	Coleoptera	Staphylinidae	1493	Staphylinidae	(blank)			7		7
Insecta	Coleoptera	Staphylinidae	1494	Staphylinidae	(blank)			2		2
Insecta	Coleoptera	Staphylinidae	1495	Staphylinidae	(blank)			1		1
Insecta	Coleoptera	Staphylinidae	1496	Staphylinidae	(blank)			1		1
Insecta	Coleoptera	Staphylinidae	1497	Staphylinidae	(blank)			72	6	78
Insecta	Coleoptera	Staphylinidae	1498	Staphylinidae	(blank)			1		1
Insecta	Coleoptera	Staphylinidae	1499	Staphylinidae	(blank)			1		1
Insecta	Coleoptera	Staphylinidae	1500	Staphylinidae	(blank)			1		1
Insecta	Coleoptera	Staphylinidae	1501	Staphylinidae	(blank)			65		65
Insecta	Coleoptera	Staphylinidae	1504	Staphylinidae	(blank)			100		100
Insecta	Coleoptera	Staphylinidae	1509	Staphylinidae	(blank)			1		1
Insecta	Coleoptera	Staphylinidae	1580	Staphylinidae	(blank)			1		1
Insecta	Coleoptera	Staphylinidae	1619	Anotylus	(blank)	1	2			3
Insecta	Coleoptera	Staphylinidae	1668	Staphylinidae	(blank)		1			1
Insecta	Coleoptera	Staphylinidae	1669	Staphylinidae	(blank)		1			1
Insecta	Coleoptera	Staphylinidae	1670	Staphylinidae	(blank)		1			1
Insecta	Coleoptera	Staphylinidae	1678	Staphylinidae	(blank)		1			1
Insecta	Coleoptera	Staphylinidae	Nova1	Staphylinidae	(blank)			1		1
Insecta	Coleoptera	Staphylinidae	Nova2	Staphylinidae	(blank)			15		15
Insecta	Coleoptera	Staphylinidae	Nova3	Staphylinidae	(blank)			1		1
Insecta	Coleoptera	Staphylinidae	(blank)	Aleochara bipustulata (Linnaeus, 1760)	introduced	1		1	4	6
Insecta	Coleoptera	Staphylinidae	(blank)	Aloconota sulcifrons (Stephens, 1832)	native			11		11
Insecta	Coleoptera	Staphylinidae	(blank)	Amischa analis (Gravenhorst, 1802)	introduced	1	8	48	1321	1378
Insecta	Coleoptera	Staphylinidae	(blank)	Anotylus nitidifrons (Wollaston, 1871)	introduced	10	377	4	8	399
Insecta	Coleoptera	Staphylinidae	(blank)	Anotylus nitidulus (Gravenhorst, 1802)	introduced		2			2
Insecta	Coleoptera	Staphylinidae	(blank)	Astenus lyonessius (Joy, 1908)	native			10		10
Insecta	Coleoptera	Staphylinidae	(blank)	Atheta aeneicollis (Sharp, 1869)	introduced	1	2			3
Insecta	Coleoptera	Staphylinidae	(blank)	Atheta fungi (Gravenhorst, 1806)	introduced	1	76	66	49	192
Insecta	Coleoptera	Staphylinidae	(blank)	Carpelimus corticinus (Gravenhorst, 1806)	native		1			1
Insecta	Coleoptera	Staphylinidae	(blank)	Coproporus pulchellus (Erichson, 1839)	introduced		6			6
Insecta	Coleoptera	Staphylinidae	(blank)	Cordalia obscura (Gravenhorst, 1802)	introduced	20	17	256	316	609
Insecta	Coleoptera	Staphylinidae	(blank)	Euplectus infirmus Raffray, 1910	introduced	1	2			3
Insecta	Coleoptera	Staphylinidae	(blank)	Gabrius nigritulus (Gravenhorst, 1802)	introduced			2	3	5
Insecta	Coleoptera	Staphylinidae	(blank)	Medon apicalis (Kraatz, 1857)	native		1			1
Insecta	Coleoptera	Staphylinidae	(blank)	Ocypus aethiops (Waltl, 1835)	native		308		1	309
Insecta	Coleoptera	Staphylinidae	(blank)	Ocypus olens (Müller, 1764)	native		59		45	104
Insecta	Coleoptera	Staphylinidae	(blank)	Oligota pumilio Kiesenwetter, 1858	native	7	70	178	12	267
Insecta	Coleoptera	Staphylinidae	(blank)	Phloeonomus punctipennis Thomson, 1867	native		1			1
Insecta	Coleoptera	Staphylinidae	(blank)	Proteinus atomarius Erichson, 1840	native		10			10
Insecta	Coleoptera	Staphylinidae	(blank)	Pseudoplectus perplexus (Jacquelin du Val, 1854)	native	22	4		41	67
Insecta	Coleoptera	Staphylinidae	(blank)	Quedius curtipennis Bernhauer, 1908	native				1	1
Insecta	Coleoptera	Staphylinidae	(blank)	Rugilus orbiculatus (Paykull, 1789)	native		2	365	757	1124
Insecta	Coleoptera	Staphylinidae	(blank)	Sepedophilus lusitanicus Hammond, 1973	native		4			4
Insecta	Coleoptera	Staphylinidae	(blank)	Stenomastax maderae Assing, 2003	native		127			127
Insecta	Coleoptera	Staphylinidae	(blank)	Tachyporus chrysomelinus (Linnaeus, 1758)	introduced	1				1
Insecta	Coleoptera	Staphylinidae	(blank)	Tachyporus nitidulus (Fabricius, 1781)	introduced	1	2	5	3	11
Insecta	Coleoptera	Staphylinidae	(blank)	Trichiusa immigrata Lohse, 1984	introduced	3				3
Insecta	Coleoptera	Staphylinidae	(blank)	Xantholinus longiventris Heer, 1839	introduced			3	1	4
Insecta	Coleoptera	Tenebrionidae	1675	Tenebrionidae	(blank)		6			6
Insecta	Coleoptera	Tenebrionidae	(blank)	Blaps lethifera Marsham, 1802	introduced			1		1
Insecta	Coleoptera	Tenebrionidae	(blank)	Lagria hirta (Linnaeus, 1758)	introduced			1		1
Insecta	Coleoptera	(blank)	1595	Coleoptera	(blank)	1				1
Insecta	Dermaptera	Anisolabididae	(blank)	Euborellia annulipes (Lucas, 1847)	introduced	2	116		26	144
Insecta	Dermaptera	Forficulidae	(blank)	Forficula auricularia Linnaeus, 1758	introduced		2	155	232	389
Insecta	Hemiptera	Aleyrodidae	426	Aleyrodidae	(blank)		1			1
Insecta	Hemiptera	Aleyrodidae	1223	Aleyrodidae	(blank)		3			3
Insecta	Hemiptera	Anthocoridae	1573	Anthocoridae	(blank)			8	2	10
Insecta	Hemiptera	Anthocoridae	(blank)	Anthocoris nemoralis (Fabricius, 1794)	native			1		1
Insecta	Hemiptera	Anthocoridae	(blank)	Orius laevigatus laevigatus (Fieber, 1860)	native			1		1
Insecta	Hemiptera	Aphididae	(blank)	Rhopalosiphoninus latysiphon (Davidson, 1912)	introduced	6	43			49
Insecta	Hemiptera	Cicadellidae	1571	Empoasca	(blank)			3		3
Insecta	Hemiptera	Cicadellidae	1572	Cicadellidae	(blank)			2	5	7
Insecta	Hemiptera	Cicadellidae	1574	Empoasca	(blank)				1	1
Insecta	Hemiptera	Cicadellidae	1671	Cicadellidae	(blank)		4			4
Insecta	Hemiptera	Cicadellidae	(blank)	Anoscopus albifrons (Linnaeus, 1758)	native	1	3	6		10
Insecta	Hemiptera	Cicadellidae	(blank)	Cicadella viridis (Linnaeus, 1758)	introduced		3			3
Insecta	Hemiptera	Cicadellidae	(blank)	Euscelidius variegatus (Kirschbaum, 1858)	native			72	10	82
Insecta	Hemiptera	Cicadellidae	(blank)	Sophonia orientalis (Matsumura, 1912)	introduced		1			1
Insecta	Hemiptera	Cydnidae	(blank)	Geotomus punctulatus (A. Costa, 1847)	native	33	3	3	1	40
Insecta	Hemiptera	Delphacidae	(blank)	Kelisia ribauti Wagner, 1938	native		8	41	116	165
Insecta	Hemiptera	Delphacidae	(blank)	Megamelodes quadrimaculatus (Signoret, 1865)	native		1			1
Insecta	Hemiptera	Lygaeidae	X00	Lygaeidae	(blank)			1		1
Insecta	Hemiptera	Lygaeidae	(blank)	Aphanus rolandri (Linnaeus, 1758)	native	7		3		10
Insecta	Hemiptera	Lygaeidae	(blank)	Heterogaster urticae (Fabricius, 1775)	native			1		1
Insecta	Hemiptera	Lygaeidae	(blank)	Kleidocerys ericae (Horváth, 1909)	native	1				1
Insecta	Hemiptera	Lygaeidae	(blank)	Oxycarenus lavaterae (Fabricius, 1787)	introduced			1		1
Insecta	Hemiptera	Lygaeidae	(blank)	Scolopostethus decoratus (Hahn, 1833)	native	6	33	1	1	41
Insecta	Hemiptera	Microphysidae	(blank)	Loricula elegantula (Bärensprung, 1858)	native		1			1
Insecta	Hemiptera	Miridae	(blank)	Campyloneura virgula (Herrich-Schaeffer, 1835)	native				1	1
Insecta	Hemiptera	Miridae	(blank)	Heterotoma planicornis (Pallas, 1772)	native			4		4
Insecta	Hemiptera	Miridae	(blank)	Pilophorus confusus (Kirschbaum, 1856)	native			1		1
Insecta	Hemiptera	Miridae	(blank)	Trigonotylus caelestialium (Kirkaldy, 1902)	native			493	231	724
Insecta	Hemiptera	Nabidae	(blank)	Nabis pseudoferus ibericus Remane, 1962	native			7	46	53
Insecta	Hemiptera	Pentatomidae	(blank)	Nezara viridula (Linnaeus, 1758)	introduced			5	6	11
Insecta	Hemiptera	Psyllidae	1679	Psyllidae	(blank)		1			1
Insecta	Hemiptera	Reduviidae	(blank)	Empicoris rubromaculatus (Blackburn, 1889)	introduced		10	1		11
Insecta	Hemiptera	Reduviidae	(blank)	Ploiaria domestica Scopoli, 1786	introduced			1		1
Insecta	Hemiptera	Saldidae	(blank)	Saldula palustris (Douglas, 1874)	native				1	1
Insecta	Hemiptera	Tingidae	(blank)	Acalypta parvula (Fallén, 1807)	native	5	4			9
Insecta	Hymenoptera	Apidae	(blank)	Bombus terrestris (Linnaeus, 1758)	introduced			1	1	2
Insecta	Hymenoptera	Formicidae	(blank)	Hypoponera eduardi (Forel, 1894)	native	12	32	37	99	180
Insecta	Hymenoptera	Formicidae	(blank)	Lasius grandis Forel, 1909	native	10283	3058	1444	1091	15876
Insecta	Hymenoptera	Formicidae	(blank)	Linepithema humile (Mayr, 1868)	introduced			2		2
Insecta	Hymenoptera	Formicidae	(blank)	Monomorium carbonarium (Smith, 1858)	native	272	367		1	640
Insecta	Hymenoptera	Formicidae	(blank)	Tetramorium caespitum (Linnaeus, 1758)	native	327	1329	1202	451	3309
Insecta	Hymenoptera	Formicidae	(blank)	Tetramorium caldarium (Roger, 1857)	introduced	215	135	1		351
Insecta	Lepidoptera	Noctuidae	(blank)	Mythimna unipuncta (Haworth, 1809)	native				1	1
Insecta	Neuroptera	Chrysopidae	Chrysoperla lucasina (Lacroix, 1912) + Chrysoperla agilis Henry, Brooks, Duelli & Johnson, 2003	Chrysoperla	(blank)			2	9	11
Insecta	Neuroptera	Hemerobiidae	1575	Hemerobiidae	(blank)			57	68	125
Insecta	Neuroptera	Hemerobiidae	1576	Hemerobiidae	(blank)			4		4
Insecta	Orthoptera	Gryllidae	1462	Gryllidae	(blank)				4	4
Insecta	Orthoptera	Gryllidae	(blank)	Eumodicogryllus bordigalensis (Latreille, 1804)	introduced	1	1		1559	1561
Insecta	Orthoptera	Gryllidae	(blank)	Gryllus bimaculatus De Geer, 1773	introduced		10			10
Insecta	Orthoptera	Phaneropteridae	(blank)	Phaneroptera nana Fieber, 1853	native				2	2
Insecta	Psocoptera	Caeciliusidae	(blank)	Valenzuela flavidus (Stephens, 1836)	native	1		27	1	29
Insecta	Psocoptera	Ectopsocidae	(blank)	Ectopsocus briggsi McLachlan, 1899	introduced		1	28	18	47
Insecta	Psocoptera	Ectopsocidae	(blank)	Ectopsocus strauchi Enderlein, 1906	native	1				1
Insecta	Psocoptera	Psocidae	1204				1			1
Insecta	Psocoptera	Trichopsocidae	(blank)	Trichopsocus clarus (Banks, 1908)	native		2			2
Insecta	Thysanoptera	Thripidae	(blank)	Hercinothrips bicinctus (Bagnall, 1919)	introduced	3			1	4
Insecta	Thysanoptera	(blank)	(blank)	Thysanoptera	(blank)	114	233	8	2	357
Grand Total						12972	10487	8870	18083	50412
